# Supplementary material for: Development of a latex microsphere-based lateral flow immunoassay for the diagnosis of schistosomiasis japonica
Source: PLoS Negl Trop Dis. 2024 Dec 16;18(12):e0012742. doi: 10.1371/journal.pntd.0012742 (PMC11684761; doi:10.1371/journal.pntd.0012742)
Supplement: S1 Table — (XLSX) [file pntd.0012742.s001.xlsx]

## Sheet: S1 Table
Fig 2.
rSj23-LHD-ELISA		rSjSP13-V1-ELISA		rSjSP13-V2-ELISA		rSjSAP4-ELISA		rSjSAP5-ELISA
KK (+)	Control	KK (+)	Control	KK (+)	Control	KK (+)	Control	KK (+)	Control
0.0685	0.068	0.0595	0.092	2.2185	0.1235	2.322	0.065	2.073	0.096
0.0625	0.0635	0.1685	0.0645	0.2295	0.063	0.073	0.0625	0.212	0.062
0.081	0.059	0.081	0.066	0.1145	0.07	0.07	0.0575	0.086	0.066
0.453	0.061	0.2665	0.186	2.386	0.2745	2.627	0.058	2.9535	0.2255
0.0845	0.0585	0.1235	0.0795	0.1205	0.1315	0.085	0.0625	0.745	0.0915
0.184	0.058	0.0615	0.0665	0.0715	0.0835	0.2675	0.06	0.0735	0.073
0.058	0.062	0.057	0.0735	0.081	0.0875	0.333	0.06	0.1665	0.0725
0.082	0.061	0.305	0.0645	1.1485	0.0685	1.0645	0.0625	0.5345	0.074
0.171	0.3595	0.0625	0.0645	2.088	0.065	2.1585	0.061	1.414	0.062
0.0615	0.065	0.0825	0.774	0.097	0.855	2.181	0.059	1.1165	0.8215
0.081	0.0685	0.255	0.057	2.1165	0.074	2.314	0.059	2.4025	0.0635
0.088	0.0665	0.059	0.314	0.278	0.342	0.0995	0.0655	0.114	0.37
0.467		0.0565		0.8065		2.3995		1.7845
0.145		0.078		0.307		1.4345		1.212
0.177		0.0945		1.3445		2.3105		2.35
0.0775		0.0585		0.7605		0.766		1.0395
0.0785		0.079		0.2465		0.1525		0.153
0.0725		0.0645		0.479		0.209		0.0775
0.1135		0.297		0.564		1.47		1.2185
2.2865		0.0785		0.5635		2.7055		2.588
0.075		0.125		0.862		1.502		0.3145
0.071		0.075		1.267		2.652		2.6585
0.0715		0.0565		0.33		0.2935		0.9335
2.102		0.0695		2.136		2.15		2.4955
0.1025		0.121		2.2435		2.5505		2.6865
0.08		0.095		1.6065		2.5525		2.854
0.0565		0.124		0.723		0.133		0.329
0.0805		0.206		2.4425		2.585		2.2815
