# Supplementary material for: Development of a latex microsphere-based lateral flow immunoassay for the diagnosis of schistosomiasis japonica
Source: PLoS Negl Trop Dis. 2024 Dec 16;18(12):e0012742. doi: 10.1371/journal.pntd.0012742 (PMC11684761; doi:10.1371/journal.pntd.0012742)
Supplement: S2 Table — (XLSX) [file pntd.0012742.s002.xlsx]

## Sheet: S2 Table
Fig 3A.						Fig 3B.						Fig 3C.
Time (min)	10	15	20	25		Dilution	01:10:00	1:102	1:103	1:104		Dilution	01:10:00	1:102	1:103	1:104
#1	0.719453	0.876668	1.00635	0.861183		High	2.11507	1.30959	0.66743	0.365329		High	5.92583	1.4371	0.987689	0.78385
#2	0.196983	0.565458	0.624469	0.620423		Medium	1.81007	0.667404	0.372042	0.211342		Medium	1.10428	1.03912	0.812571	0.330643
#3	0.382311	0.745258	0.764574	0.745925		low	0.187953	0.17508	0.0960303	0.042322		low	0.735491	0.667692	0.493518	0.0589383
#4	0.379176	0.791513	0.876074	0.830701		Control 1	0.077671	0.0593543	0.04227	0.0490757		Control 1	0.374971	0.49425	0.729375	0.111432
#5	0.579765	0.662811	0.753981	0.736713		Control 2	0.0701815	0.021122	0.0539775	0.040846		Control 2	0.788145	0.574625	0.596931	0.07999
#1: PBS						Control 3	0.076271	0.0468685	0.0599065	0.054386		Control 3	0.371901	0.218368	0.460562	0.075755
#2: PBST (PBS with 0.05% Tween-20)
#3: PBS with 1% BSA
#4: 0.9% NaCl
#5: 2.5% Sucrose with 1% Tween-20
