# Supplementary material for: Development of a latex microsphere-based lateral flow immunoassay for the diagnosis of schistosomiasis japonica
Source: PLoS Negl Trop Dis. 2024 Dec 16;18(12):e0012742. doi: 10.1371/journal.pntd.0012742 (PMC11684761; doi:10.1371/journal.pntd.0012742)
Supplement: S3 Table — (XLSX) [file pntd.0012742.s003.xlsx]

## Sheet: S3 Table
Fig 4A.								Fig 4C.
T/C ratio	<0.1 (n=282)	0.1-0.5 (n=79)	0.5-1 (n=44)	1-5 (n=141)	5-10 (n=2)	>10 (n=1)		KK (+) EPG>100	KK (+) EPG 51-100	KK (+) EPG 11-50	KK (+) EPG 1-10	KK (-) EPG=0	Non-endemic controls
Percentage (%)	51.3661	14.3898	8.01457	25.6831	0.364299	0.182149		0.0321	0.5148	1.5801	2.377	0.3022	0.00830797
								1.1446	1.8092	2.6469	0.8572	3.891	0.0261876
								0.5646	2.14906	0.3297	0.0161	0.0569	0.0075286
								0.8186	1.2172	1.3367	0.0932	0.039	0.0209604
								0.1041	2.8979	2.1617	4.5823	0.0657	0.0240846
								2.0519	2.504	0.823	0.0278	1.7975	0.0291589
								0.2409	2.357	2.17	0.5653	0.1735	0.0126901
								1.2281	0.691608	0.7478	0.0051	0.8034	0.042043
								1.1718	2.0397	1.2812	0.0194	0.0748	0.0187364
								0.6393	1.7602	2.149	1.8353	0.0107	0.0136118
								2.7684	4.1217	0.0988	0.031711	0.0515	0.0165441
									1.0234	1.3047	1.0244	0.255	0.0271549
									0.5483	1.8766	0.1641	0.146	0.00622767
									4.7913	1.5944	1.5941	1.0995	0.0138575
									0.7885	1.1839	0.0452	0.6208	0.00319349
										1.4567	2.826	0.0533	0.0183787
										3.8365	1.24	0.0714	0.0227675
										10.7841	0.8454	1.1148	0.00998138
										1.5089	0.2495	0.0445	0.0871912
										1.4466	0.0289	3.0651	0.00814944
										1.09019	2.4958	0.0542	0.0114583
										1.7779	0.4418	0.0527	0.0454126
										0.0098	2.4186	0.0535	0.0132339
										1.008	0.5021	0.0461	0.037091
										2.6596	1.5159	0.0352	0.353402
										3.1071	1.292	0.1744	0.0355118
										0.8337	0.0209	0.0313	0.070943
										3.8015	1.6419	0.0291	0.0107042
										1.0427	0.006459	0.0107	0.0181507
										0.0778	1.835	0.0614	0.00879341
										2.0894	0.0368	0.0489	0.0205297
										0.052	2.6354	1.2417	0.0241319
										1.5352	0.011303	2.947	0.0141047
										2.1005	1.38	0.0649	0.0210622
										0.0133	0.317663	0.0245	0.00674355
										1.6721	1.6473	0.0704	0.0530223
										1.1375	1.52048	4.2571	0.0225767
										0.0144	1.0237	0.0646	0.025027
										1.5694	1.5662	0.0117	0.0805499
											1.9998	0.0477	0.0353216
											1.3802	0.0189	0.101634
											0.4799	0.2761	0.057963
											0.071	4.7281	0.0307048
											3.6296	0.0205	0.0230598
											0.026936	0.2606	0.0545002
											0.1109	0.0515	0.0818097
											0.1489	0.3908	0.0630872
											1.6342	0.3424	0.0507923
											0.681	0.1661	0.0344703
											0.66	0.0534	0.0858391
											2.2148	0.3491
											0.011344	0.0149
											1.2273	0.0148
											0.1386	0.0591
											0.01	0.0492
											2.6502	0.0635
											1.21444	0.0653
											2.7047	0.355
											1.7732	1.8665
											0.8884	0.0102
											2.495	0.006
											2.7672	0.0177
											0.0116	0.0349
											0.2858	0.0645
											1.3392	0.0373
											0.0207	0.0407
											1.7386	2.1421
											0.0521	0.0108
											0.2276	0.9562
											0.3046	0.0189
											4.9269	0.0037
											0.0334	0.0627
											3.1593	0.028272
											1.4761	0.009841
												0.102131
												0.008528
												0.010549
												0.011955
												0.045578
												0.008283
												0.0108
												0.0185
												0.768
												0.0081
												0.1697
												0.0017
												2.418
												0.8189
												0.0206
												0.0202
												0.0848
												0.0589
												0.027
												0.0469
												1.5187
												0.0154
												0.0326
												0.0965
												0.1476
												0.5731
												0.0567
												0.1785
												0.436
												0.1042
												0.0066
												0.9208
												0.0195
												0.0417
												1.5572
												0.0102
												0.0572
												0.0417
												2.0221
												0.0724
												0.048
												0.0039
												0.002
												3.1604
												0.2396
												0.1411
												4.3173
												0.1162
												0.045
												0.0697
												0.0282
												2.2198
												2.6829
												0.014
												0.1687
												0.0471
												0.2142
												0.3436
												0.5914
												0.1136
												0.0056
												0.1146
												0.0205
												0.0202
												1.8498
												0.6404
												2.3933
												0.3493
												0.0139
												0.0464
												0.0652
												0.0646
												0.0615
												0.0203
												0.4128
												0.6743
												1.4134
												2.8586
												0.014
												1.8212
												0.0257
												0.0137
												0.0862
												0.0359
												0.0155
												0.1191
												0.0404
												0.0637
												0.4322
												0.0201
												0.0573
												1.3855
												0.0167
												2.0681
												0.7582
												0.0064
												0.0349
												0.0026
												0.0343
												0.0209
												0.501
												0.0084
												0.9693
												0.0109
												0.3763
												0.0245
												0.0354
												0.03
												0.0143
												0.0064
												0.0759
												0.0479
												1.1693
												0.1807
												0.5091
												0.1915
												1.9184
												1.4466
												0.0016
												0.0138
												0.2014
												0.0146
												1.2967
												0.0169
												1.6381
												1.5752
												0.0114
												0.0126
												0.1217
												0.0136
												0.0018
												0.0212
												0.443
												0.2041
												0.8331
												0.0137
												0.0233
												1.1855
												1.3237
												0.0052
												0.0388
												1.8394
												0.1679
												0.0101
												0.0097
												0.0074
												0.0031
												0.6398
												0.0025
												0.4138
												0.0154
												0.0057
												0.0181
												4.5941
												0.0066
												0.0285
												0.1333
												0.0112
												0.0057
												0.013
												1.0612
												0.0172
												0.0186
												0.6006
												0.0087
												0.0118
												0.0063
												0.1477
												0.0205
												0.0183
												0.017376
												0.030601
												0.019411
												0.015748
												0.032869
												0.091914
												0.002991
												0.0207
												0.1262
												0.0109
												1.358
												1.0012
												0.7864
												0.0183
												0.0431
												0.0139
												0.0011
												3.3602
												0.0111
												0.2173
												0.0288
												0.0142
												0.011
												0.0709
												0.0168
												0.0265
												0.0071
												0.0281
												0.5557
												0.334
												0.1727
												0.0119
												0.0406
												0.0194
												0.0098
												0.0053
												0.0082
												0.0086
												0.0092
												0.0118
												0.1992
												0.0022
												0.2271
												0.0103
												0.0161
												0.1396
												0.0442
												0.0059
												0.0175
												0.5237
												0.0197
												0.0091
												0.0129
												0.4074
												0.1328
												0.0227
												1.4507
												0.0534
												1.5683
												0.0151
												0.3382
												0.0132
												0.0511
												0.0194
												0.0115
												0.3394
												0.0136
												0.4773
												0.0591
												2.8128
												0.0312
												2.8165
												0.468
												0.0532
												0.0362
												0.0422
												0.055
												0.0057
												0.4039
												0.0426
												0.6174
												1.2716
												1.891
												0.0132
												1.773
												1.0752
												0.6131
												0.0119
												0.0142
												0.0229
												0.5755
												0.0149
												0.0209
												0.023
												0.0361
												2.0875
												0.012
												1.2571
												0.3932
												0.028
												0.2192
												0.4069
												1.6063
												1.594
												0.0024
												5.3761
												0.0043
												0.8767
												0.0191
												1.1806
												0.0268
												0.0157
												0.0167
												1.3114
												0.0262
												1.6932
												0.0301
												0.0488
												0.2038
												0.0381
												0.0218
												0.1394
												0.3337
												0.0174
												0.0932
												0.0224
												0.034
												0.017
												0.0109
												0.0134
												0.1979
												1.0214
												0.0517
												0.0733
												0.9698
												0.286
												0.0267
												0.0253
												0.0144
												0.0549
												0.0165
												0.1231
												0.144
												0.0412
												0.0291
												0.5388
												1.1463
												4.0682
												0.0347
												6.2642
												0.0235
												0.7755
												0.0111
												0.0145
												2.0193
												0.0238
												0.0247
												2.292
												0.0223
												2.1666
												0.0195
												0.0104
												0.0078
												0.0155
												0.0246
												0.0285
