# Supplementary material for: Development of a latex microsphere-based lateral flow immunoassay for the diagnosis of schistosomiasis japonica
Source: PLoS Negl Trop Dis. 2024 Dec 16;18(12):e0012742. doi: 10.1371/journal.pntd.0012742 (PMC11684761; doi:10.1371/journal.pntd.0012742)
Supplement: S4 Table — (XLSX) [file pntd.0012742.s004.xlsx]

## Sheet: S4 Table
Fig 5A-E.
	Sample	KK	EPG	rSjSAP4-ELISA	OD450nm	LFIA	T/C ratio
Samples from a barangay endemic for S. japonicum	1	Neg	0	Pos	0.2135	Pos	0.302242
	2	Neg	0	Pos	1.9895	Pos	3.89099
	3	Pos	13.3333	Pos	2.206	Pos	1.56945
	4	Neg	0	Neg	0.0755	Neg	0.0569181
	5	Neg	0	Neg	0.0905	Neg	0.039017
	6	Pos	3.33333	Neg	0.0805	Pos	0.148901
	7	Neg	0	Pos	0.187	Neg	0.0656502
	8	Neg	0	Pos	2.6065	Pos	1.79751
	9	Neg	0	Pos	0.2775	Pos	0.173475
	10	Neg	0	Pos	0.9705	Pos	0.803369
	11	Neg	0	Pos	0.2055	Neg	0.0748333
	12	Pos	6.66667	Pos	0.3385	Pos	0.24955
	13	Neg	0	Neg	0.089	Neg	0.0107485
	14	Neg	0	Neg	0.059	Neg	0.0515457
	15	Pos	3.33333	Pos	2.33	Pos	1.63423
	16	Neg	0	Neg	0.072	Pos	0.254997
	17	Neg	0	Neg	0.0605	Pos	0.145957
	18	Neg	0	Pos	2.4325	Pos	1.09952
	19	Neg	0	Pos	0.3	Pos	0.620761
	20	Pos	13.3333	Neg	0.099	Neg	0.0778384
	21	Pos	10	Pos	2.521	Pos	2.37701
	22	Neg	0	Neg	0.059	Neg	0.053277
	23	Pos	46.6667	Pos	1.634	Pos	1.58007
	24	Neg	0	Neg	0.066	Neg	0.0714004
	25	Neg	0	Pos	1.0025	Pos	1.11484
	26	Pos	3.33333	Pos	0.334	Pos	0.680969
	27	Neg	0	Neg	0.05	Neg	0.044491
	28	Pos	73.3333	Pos	2.224	Pos	2.8979
	29	Pos	6.66667	Neg	0.0775	Neg	0.0288721
	30	Neg	0	Pos	2.5035	Pos	3.06509
	31	Neg	0	Neg	0.0495	Neg	0.0542475
	32	Pos	6.66667	Pos	1.5165	Pos	2.49576
	33	Neg	0	Neg	0.051	Neg	0.0526727
	34	Neg	0	Neg	0.0815	Neg	0.0534512
	35	Neg	0	Neg	0.058	Neg	0.0461132
	36	Neg	0	Neg	0.076	Neg	0.0351908
	37	Pos	3.33333	Pos	1.8285	Pos	0.659963
	38	Pos	3.33333	Pos	2.0585	Pos	2.21484
	39	Pos	10	Pos	1.9185	Pos	0.8572
	40	Neg	0	Pos	0.154	Pos	0.174427
	41	Neg	0	Neg	0.062	Neg	0.0312965
	42	Neg	0	Neg	0.0645	Neg	0.0291186
	43	Neg	0	Neg	0.0655	Neg	0.0107035
	44	Neg	0	Neg	0.0625	Neg	0.0614341
	45	Neg	0	Neg	0.069	Neg	0.0488829
	46	Neg	0	Pos	0.476	Pos	1.24173
	47	Neg	0	Pos	2.626	Pos	2.94698
	48	Neg	0	Neg	0.0645	Neg	0.064898
	49	Neg	0	Neg	0.068	Neg	0.0245366
	50	Neg	0	Neg	0.0575	Neg	0.0703766
	51	Neg	0	Pos	2.996	Pos	4.25709
	52	Neg	0	Neg	0.059	Neg	0.0645513
	53	Neg	0	Neg	0.069	Neg	0.0116868
	54	Neg	0	Neg	0.0535	Neg	0.0477364
	55	Neg	0	Neg	0.0565	Neg	0.0189034
	56	Neg	0	Pos	0.1605	Pos	0.276069
	57	Neg	0	Pos	2.4925	Pos	4.72813
	58	Pos	6.66667	Pos	0.3465	Pos	0.441829
	59	Neg	0	Neg	0.0585	Neg	0.020461
	60	Neg	0	Pos	0.2135	Pos	0.260627
	61	Neg	0	Neg	0.0725	Neg	0.051507
	62	Neg	0	Pos	1.432	Pos	0.390795
	63	Neg	0	Neg	0.0745	Pos	0.342388
	64	Neg	0	Pos	0.55	Pos	0.166087
	65	Neg	0	Neg	0.053	Neg	0.0533831
	66	Pos	13.3333	Pos	2.114	Pos	2.08943
	67	Neg	0	Pos	0.266	Pos	0.349103
	68	Neg	0	Neg	0.0595	Neg	0.0149281
	69	Neg	0	Neg	0.074	Neg	0.0148305
	70	Neg	0	Neg	0.0645	Neg	0.0591177
	71	Neg	0	Neg	0.0525	Neg	0.0491798
	72	Neg	0	Neg	0.058	Neg	0.0635425
	73	Neg	0	Neg	0.0575	Neg	0.0652722
	74	Neg	0	Pos	0.3115	Pos	0.35503
	75	Neg	0	Pos	3.015	Pos	1.86652
	76	Pos	10	Neg	0.111	Neg	0.0161079
	77	Pos	10	Neg	0.1015	Neg	0.0931983
	78	Pos	6.66667	Pos	2.7955	Pos	2.41864
	79	Neg	0	Pos	0.1875	Neg	0.0101754
	80	Neg	0	Neg	0.052	Neg	0.00597363
	81	Pos	10	Pos	2.424	Pos	4.58226
	82	Neg	0	Neg	0.0875	Neg	0.0177302
	83	Neg	0	Neg	0.0555	Neg	0.0349118
	84	Neg	0	Neg	0.0745	Neg	0.0644798
	85	Neg	0	Neg	0.0615	Neg	0.0372852
	86	Neg	0	Neg	0.073	Neg	0.0407231
	87	Neg	0	Pos	2.3775	Pos	2.14205
	88	Neg	0	Neg	0.056	Neg	0.0107608
	89	Neg	0	Neg	0.0695	Pos	0.956177
	90	Neg	0	Neg	0.0545	Neg	0.0188521
	91	Neg	0	Neg	0.051	Neg	0.00373146
	92	Neg	0	Neg	0.09	Neg	0.0626703
	93	Neg	0	Neg	0.054	Neg	0.0282715
	94	Neg	0	Neg	0.049	Neg	0.00984118
	95	Pos	23.3333	Pos	3.154	Pos	1.09019
	96	Neg	0	Pos	0.2075	Neg	0.102131
	97	Neg	0	Neg	0.062	Neg	0.00852779
	98	Neg	0	Neg	0.053	Neg	0.0105491
	99	Neg	0	Neg	0.052	Neg	0.0119548
	100	Pos	3.33333	Neg	0.0515	Neg	0.0113444
	101	Neg	0	Neg	0.0605	Neg	0.0455783
	102	Neg	0	Neg	0.0765	Neg	0.00828258
	103	Pos	63.3333	Pos	1.285	Pos	0.691608
	104	Pos	30	Pos	2.1405	Pos	1.30469
	105	Pos	6.66667	Pos	0.5555	Pos	0.502096
	106	Neg	0	Neg	0.064	Neg	0.0107694
	107	Neg	0	Neg	0.056	Neg	0.01847
	108	Neg	0	Pos	0.8095	Pos	0.767986
	109	Neg	0	Neg	0.0535	Neg	0.00814408
	110	Pos	3.33333	Pos	2.684	Pos	1.22727
	111	Neg	0	Neg	0.1215	Pos	0.16968
	112	Neg	0	Neg	0.0705	Neg	0.00172823
	113	Neg	0	Pos	2.211	Pos	2.41799
	114	Neg	0	Pos	0.853	Pos	0.818878
	115	Neg	0	Neg	0.052	Neg	0.0205708
	116	Neg	0	Neg	0.0555	Neg	0.0202236
	117	Neg	0	Neg	0.067	Neg	0.0848087
	118	Neg	0	Neg	0.0505	Neg	0.0589264
	119	Neg	0	Neg	0.052	Neg	0.0269529
	120	Pos	13.3333	Neg	0.0775	Neg	0.051985
	121	Neg	0	Neg	0.077	Neg	0.0469375
	122	Neg	0	Pos	3.094	Pos	1.51872
	123	Neg	0	Neg	0.049	Neg	0.015444
	124	Neg	0	Neg	0.062	Neg	0.0326158
	125	Neg	0	Neg	0.057	Neg	0.096485
	126	Neg	0	Neg	0.1015	Pos	0.147641
	127	Neg	0	Pos	0.563	Pos	0.573062
	128	Neg	0	Neg	0.0645	Neg	0.0566808
	129	Neg	0	Neg	0.096	Pos	0.178457
	130	Neg	0	Pos	0.2805	Pos	0.436001
	131	Neg	0	Neg	0.056	Pos	0.104227
	132	Neg	0	Neg	0.067	Neg	0.0066345
	133	Pos	26.6667	Pos	1.7765	Pos	1.45675
	134	Neg	0	Pos	2.4775	Pos	0.92078
	135	Neg	0	Neg	0.0615	Neg	0.0194758
	136	Neg	0	Neg	0.0965	Neg	0.0416874
	137	Neg	0	Pos	1.4665	Pos	1.55721
	138	Pos	50	Pos	0.5435	Pos	0.54828
	139	Neg	0	Neg	0.0515	Neg	0.010244
	140	Neg	0	Neg	0.0525	Neg	0.0572438
	141	Pos	6.66667	Pos	2.8505	Pos	1.51593
	142	Neg	0	Neg	0.051	Neg	0.0416672
	143	Neg	0	Pos	1.739	Pos	2.02211
	144	Pos	156.667	Pos	2.8915	Pos	1.22805
	145	Pos	383.333	Pos	1.784	Pos	0.818613
	146	Pos	83.3333	Pos	2.861	Pos	1.21724
	147	Pos	90	Pos	2.9135	Pos	1.80919
	148	Pos	5	Pos	0.2395	Neg	0.0710043
	149	Neg	0	Neg	0.069	Neg	0.0724383
	150	Neg	0	Neg	0.0545	Neg	0.0479994
	151	Neg	0	Neg	0.068	Neg	0.00394429
	152	Neg	0	Neg	0.056	Neg	0.00202174
	153	Neg	0	Pos	2.9685	Pos	3.16043
	154	Neg	0	Neg	0.057	Pos	0.239567
	155	Pos	413.333	Pos	1.996	Pos	1.14455
	156	Neg	0	Neg	0.084	Pos	0.141069
	157	Neg	0	Pos	1.231	Pos	4.31733
	158	Neg	0	Neg	0.059	Pos	0.116175
	159	Neg	0	Neg	0.0565	Neg	0.0450137
	160	Pos	33.3333	Pos	2.951	Pos	2.14895
	161	Neg	0	Neg	0.0605	Neg	0.0697472
	162	Neg	0	Neg	0.0695	Neg	0.0282227
	163	Neg	0	Pos	0.627	Pos	2.21979
	164	Neg	0	Pos	3.1625	Pos	2.68286
	165	Pos	150	Pos	1.1645	Pos	1.17183
	166	Neg	0	Neg	0.0705	Neg	0.0139967
	167	Neg	0	Neg	0.101	Pos	0.168726
	168	Neg	0	Neg	0.078	Neg	0.0470794
	169	Pos	46.6667	Pos	3.124	Pos	2.6469
	170	Pos	16.6667	Pos	3.141	Pos	3.10707
	171	Neg	0	Neg	0.08	Pos	0.214241
	172	Neg	0	Neg	0.1215	Pos	0.343551
	173	Neg	0	Pos	2.658	Pos	0.59143
	174	Neg	0	Neg	0.086	Pos	0.113576
	175	Neg	0	Neg	0.0475	Neg	0.00559495
	176	Neg	0	Neg	0.0545	Pos	0.114617
	177	Neg	0	Neg	0.053	Neg	0.0204794
	178	Neg	0	Neg	0.051	Neg	0.0201561
	179	Neg	0	Pos	0.2715	Pos	1.84982
	180	Pos	40	Pos	2.791	Pos	2.16175
	181	Neg	0	Pos	0.346	Pos	0.640381
	182	Neg	0	Pos	0.387	Pos	2.39334
	183	Pos	5	Pos	3.3125	Pos	3.62958
	184	Pos	40	Pos	1.339	Pos	0.823033
	185	Pos	50	Pos	3.294	Pos	4.79133
	186	Neg	0	Pos	0.235	Pos	0.3493
	187	Neg	0	Pos	0.2185	Neg	0.0139178
	188	Neg	0	Neg	0.057	Neg	0.0463932
	189	Neg	0	Pos	0.1465	Neg	0.0652407
	190	Neg	0	Neg	0.064	Neg	0.0646121
	191	Neg	0	Neg	0.071	Neg	0.061516
	192	Neg	0	Neg	0.055	Neg	0.0202743
	193	Neg	0	Pos	0.4015	Pos	0.412756
	194	Neg	0	Pos	0.452	Pos	0.674345
	195	Neg	0	Pos	2.2285	Pos	1.41338
	196	Neg	0	Pos	1.9645	Pos	2.85856
	197	Neg	0	Neg	0.0535	Neg	0.0139609
	198	Neg	0	Pos	2.624	Pos	1.82118
	199	Neg	0	Neg	0.0545	Neg	0.0256962
	200	Neg	0	Neg	0.0575	Neg	0.0136828
	201	Neg	0	Neg	0.0565	Neg	0.0861735
	202	Neg	0	Neg	0.068	Neg	0.0358888
	203	Neg	0	Neg	0.06	Neg	0.0155123
	204	Neg	0	Neg	0.0595	Pos	0.119142
	205	Neg	0	Neg	0.075	Neg	0.0404333
	206	Neg	0	Pos	0.3535	Neg	0.0637491
	207	Neg	0	Pos	0.32	Pos	0.432187
	208	Neg	0	Neg	0.057	Neg	0.020123
	209	Neg	0	Neg	0.092	Neg	0.0572542
	210	Neg	0	Pos	2.6545	Pos	1.38545
	211	Neg	0	Neg	0.048	Neg	0.0167491
	212	Neg	0	Pos	1.167	Pos	2.0681
	213	Neg	0	Pos	1.621	Pos	0.758198
	214	Neg	0	Neg	0.051	Neg	0.0063503
	215	Neg	0	Neg	0.058	Neg	0.0348696
	216	Neg	0	Neg	0.0565	Neg	0.00259822
	217	Neg	0	Neg	0.0545	Neg	0.034303
	218	Neg	0	Neg	0.109	Neg	0.0208695
	219	Neg	0	Pos	0.7475	Pos	0.500956
	220	Pos	10	Neg	0.0615	Neg	0.0278003
	221	Neg	0	Neg	0.059	Neg	0.0084147
	222	Neg	0	Pos	0.991	Pos	0.969305
	223	Neg	0	Neg	0.0645	Neg	0.0109256
	224	Neg	0	Pos	0.2075	Pos	0.376337
	225	Pos	10	Pos	1.791	Pos	0.5653
	226	Neg	0	Neg	0.053	Neg	0.0244519
	227	Neg	0	Neg	0.075	Neg	0.0353619
	228	Neg	0	Neg	0.0675	Neg	0.0300258
	229	Pos	13.3333	Pos	2.461	Pos	1.53517
	230	Pos	6.66667	Pos	2.933	Pos	1.29201
	231	Neg	0	Neg	0.067	Neg	0.0143008
	232	Neg	0	Neg	0.066	Neg	0.00639019
	233	Neg	0	Neg	0.127	Neg	0.0758895
	234	Neg	0	Neg	0.0575	Neg	0.0479342
	235	Neg	0	Pos	0.7935	Pos	1.16933
	236	Neg	0	Pos	0.197	Pos	0.18067
	237	Neg	0	Pos	0.4615	Pos	0.509142
	238	Neg	0	Neg	0.1095	Pos	0.191504
	239	Neg	0	Pos	2.772	Pos	1.91845
	240	Pos	43.3333	Pos	0.395	Pos	0.329659
	241	Neg	0	Pos	1.8615	Pos	1.4466
	242	Neg	0	Neg	0.067	Neg	0.00159323
	243	Neg	0	Neg	0.06	Neg	0.0137561
	244	Neg	0	Neg	0.0835	Pos	0.201413
	245	Neg	0	Neg	0.0615	Neg	0.0145517
	246	Pos	20	Neg	0.055	Neg	0.00983187
	247	Neg	0	Pos	0.7495	Pos	1.29668
	248	Neg	0	Neg	0.0505	Neg	0.0168521
	249	Pos	50	Pos	1.0665	Pos	0.788501
	250	Pos	10	Pos	0.182	Neg	0.00505094
	251	Neg	0	Pos	1.6445	Pos	1.63809
	252	Pos	20	Pos	1.7935	Pos	1.00795
	253	Neg	0	Pos	2.912	Pos	1.57521
	254	Neg	0	Neg	0.0915	Neg	0.0114405
	255	Neg	0	Neg	0.0565	Neg	0.0125654
	256	Neg	0	Neg	0.101	Pos	0.121743
	257	Neg	0	Neg	0.0695	Neg	0.0135534
	258	Pos	16.6667	Pos	3.009	Pos	0.833714
	259	Neg	0	Neg	0.056	Neg	0.00175592
	260	Neg	0	Neg	0.0615	Neg	0.0212384
	261	Neg	0	Pos	1.029	Pos	0.442978
	262	Neg	0	Pos	0.2265	Pos	0.204141
	263	Neg	0	Pos	0.43	Pos	0.83306
	264	Neg	0	Neg	0.07	Neg	0.0136661
	265	Pos	10	Neg	0.0915	Neg	0.0194338
	266	Neg	0	Neg	0.066	Neg	0.0232792
	267	Neg	0	Pos	2.6595	Pos	1.18547
	268	Neg	0	Pos	0.3565	Pos	1.32374
	269	Pos	6.66667	Neg	0.0535	Neg	0.0208575
	270	Neg	0	Neg	0.083	Neg	0.00518551
	271	Neg	0	Neg	0.099	Neg	0.0388456
	272	Neg	0	Pos	2.2365	Pos	1.83938
	273	Neg	0	Neg	0.074	Pos	0.167899
	274	Neg	0	Neg	0.055	Neg	0.0101458
	275	Pos	6.66667	Pos	2.779	Pos	1.64191
	276	Neg	0	Neg	0.0565	Neg	0.00965982
	277	Neg	0	Neg	0.052	Neg	0.00740989
	278	Neg	0	Neg	0.1025	Neg	0.00310014
	279	Pos	3.33333	Neg	0.064	Pos	0.138599
	280	Pos	40	Pos	2.172	Pos	2.17002
	281	Neg	0	Pos	0.5635	Pos	0.6398
	282	Neg	0	Neg	0.0535	Neg	0.0024975
	283	Neg	0	Pos	0.833	Pos	0.413781
	284	Neg	0	Neg	0.076	Neg	0.0153885
	285	Pos	3.33333	Neg	0.064	Neg	0.00998153
	286	Pos	6.66667	Pos	0.3625	Neg	0.00645919
	287	Neg	0	Neg	0.0545	Neg	0.0056652
	288	Neg	0	Neg	0.0845	Neg	0.0180827
	289	Neg	0	Pos	2.6685	Pos	4.59412
	290	Pos	3.33333	Pos	1.8055	Pos	2.65019
	291	Pos	56.6667	Pos	2.389	Pos	2.03972
	292	Neg	0	Neg	0.056	Neg	0.00661933
	293	Pos	6.66667	Pos	2.52	Pos	1.835
	294	Neg	0	Neg	0.0505	Neg	0.0284792
	295	Neg	0	Pos	0.14	Pos	0.133349
	296	Neg	0	Neg	0.0565	Neg	0.0111552
	297	Neg	0	Neg	0.062	Neg	0.00572307
	298	Neg	0	Neg	0.055	Neg	0.0129578
	299	Neg	0	Pos	2.27	Pos	1.06119
	300	Neg	0	Neg	0.0635	Neg	0.0171954
	301	Neg	0	Neg	0.045	Neg	0.0186469
	302	Neg	0	Pos	1.0265	Pos	0.600625
	303	Neg	0	Neg	0.056	Neg	0.00874163
	304	Neg	0	Neg	0.054	Neg	0.0118424
	305	Pos	390	Pos	1.0815	Pos	0.564616
	306	Pos	33.3333	Pos	0.1625	Neg	0.0987916
	307	Pos	200	Pos	0.641	Pos	0.240943
	308	Neg	0	Neg	0.052	Neg	0.00627169
	309	Neg	0	Neg	0.085	Pos	0.147711
	310	Pos	10	Pos	2.1775	Pos	1.83534
	311	Pos	6.66667	Neg	0.098	Neg	0.0368476
	312	Neg	0	Neg	0.054	Neg	0.0204766
	313	Neg	0	Neg	0.056	Neg	0.018279
	314	Pos	6.66667	Pos	2.859	Pos	2.6354
	315	Pos	5	Neg	0.0605	Neg	0.026936
	316	Neg	0	Neg	0.0555	Neg	0.0173757
	317	Pos	90	Pos	3.3895	Pos	2.14907
	318	Neg	0	Neg	0.0535	Neg	0.030601
	319	Neg	0	Neg	0.0515	Neg	0.0194113
	320	Neg	0	Neg	0.052	Neg	0.0157479
	321	Neg	0	Neg	0.0785	Neg	0.032869
	322	Pos	10	Pos	0.334	Neg	0.0317108
	323	Neg	0	Pos	0.14	Neg	0.0919136
	324	Neg	0	Neg	0.051	Neg	0.00299138
	325	Pos	3.33333	Pos	2.048	Pos	1.21444
	326	Pos	6.66667	Neg	0.1125	Neg	0.0113033
	327	Pos	23.3333	Pos	3.201	Pos	1.7779
	328	Pos	3.33333	Pos	2.7655	Pos	2.70475
	329	Neg	0	Neg	0.049	Neg	0.020707
	330	Neg	0	Neg	0.0555	Pos	0.126171
	331	Neg	0	Pos	0.1745	Neg	0.0108573
	332	Pos	3.33333	Pos	3.0465	Pos	1.77324
	333	Neg	0	Pos	2.629	Pos	1.35761
	334	Pos	70	Pos	2.912	Pos	2.35713
	335	Neg	0	Pos	2.0665	Pos	1.00124
	336	Neg	0	Pos	1.0215	Pos	0.786419
	337	Neg	0	Neg	0.0635	Neg	0.0182776
	338	Pos	10	Pos	2.067	Pos	1.02439
	339	Neg	0	Neg	0.059	Neg	0.0430752
	340	Pos	3.33333	Pos	1.373	Pos	0.888399
	341	Neg	0	Neg	0.056	Neg	0.0138959
	342	Pos	10	Pos	0.194	Pos	0.164058
	343	Neg	0	Neg	0.054	Neg	0.00109488
	344	Neg	0	Pos	2.456	Pos	3.36022
	345	Pos	5	Neg	0.1055	Pos	0.110889
	346	Pos	73.3333	Pos	2.581	Pos	2.50378
	347	Pos	3.33333	Pos	1.6865	Pos	2.49482
	348	Pos	6.66667	Pos	2.422	Pos	1.38039
	349	Neg	0	Neg	0.057	Neg	0.0111431
	350	Neg	0	Neg	0.1015	Pos	0.217307
	351	Neg	0	Neg	0.0955	Neg	0.0287721
	352	Neg	0	Neg	0.0505	Neg	0.0142365
	353	Neg	0	Neg	0.059	Neg	0.0109955
	354	Pos	13.3333	Pos	2.736	Pos	2.10046
	355	Neg	0	Neg	0.1115	Neg	0.0709122
	356	Neg	0	Neg	0.0505	Neg	0.0168053
	357	Neg	0	Neg	0.073	Neg	0.0265322
	358	Neg	0	Neg	0.1005	Neg	0.00713617
	359	Pos	40	Pos	1.762	Pos	0.747813
	360	Neg	0	Neg	0.053	Neg	0.0280814
	361	Neg	0	Pos	1.2595	Pos	0.55566
	362	Neg	0	Pos	0.2755	Pos	0.334037
	363	Pos	6.66667	Pos	0.381	Pos	0.317663
	364	Neg	0	Pos	0.299	Pos	0.172709
	365	Neg	0	Neg	0.0525	Neg	0.0119081
	366	Neg	0	Neg	0.0565	Neg	0.0405899
	367	Pos	250	Pos	0.1345	Pos	0.104062
	368	Neg	0	Neg	0.065	Neg	0.0194204
	369	Neg	0	Neg	0.052	Neg	0.00982281
	370	Neg	0	Neg	0.05	Neg	0.00533987
	371	Neg	0	Neg	0.0615	Neg	0.00817418
	372	Neg	0	Neg	0.0555	Neg	0.00864271
	373	Neg	0	Neg	0.12	Neg	0.00921883
	374	Neg	0	Neg	0.074	Neg	0.0118239
	375	Pos	3.33333	Pos	3.7	Pos	2.76718
	376	Pos	3.33333	Neg	0.064	Neg	0.0115769
	377	Pos	150	Pos	2.506	Pos	0.639326
	378	Neg	0	Neg	0.0845	Pos	0.199185
	379	Neg	0	Neg	0.054	Neg	0.00222909
	380	Neg	0	Pos	0.3765	Pos	0.227057
	381	Pos	10	Pos	2.6835	Pos	1.59407
	382	Neg	0	Neg	0.054	Neg	0.0102613
	383	Neg	0	Neg	0.0635	Neg	0.0160813
	384	Neg	0	Neg	0.114	Pos	0.13957
	385	Neg	0	Neg	0.054	Neg	0.0441798
	386	Neg	0	Neg	0.0555	Neg	0.00588606
	387	Neg	0	Neg	0.0595	Neg	0.0174977
	388	Pos	30	Pos	3.034	Pos	1.87659
	389	Pos	6.66667	Pos	2.2475	Pos	1.64729
	390	Neg	0	Pos	0.3965	Pos	0.523702
	391	Pos	53.3333	Pos	1.349	Pos	1.0234
	392	Pos	13.3333	Neg	0.09	Neg	0.0132912
	393	Neg	0	Neg	0.0605	Neg	0.0196907
	394	Neg	0	Neg	0.0755	Neg	0.00909363
	395	Neg	0	Neg	0.0595	Neg	0.0128801
	396	Neg	0	Pos	0.2935	Pos	0.407355
	397	Neg	0	Neg	0.077	Pos	0.132772
	398	Neg	0	Neg	0.074	Neg	0.0227467
	399	Neg	0	Pos	1.8845	Pos	1.45069
	400	Pos	40	Pos	2.581	Pos	1.28117
	401	Neg	0	Neg	0.0895	Neg	0.0533702
	402	Neg	0	Pos	0.4725	Pos	1.56826
	403	Neg	0	Neg	0.052	Neg	0.0151454
	404	Neg	0	Neg	0.085	Pos	0.338193
	405	Neg	0	Neg	0.06	Neg	0.0131971
	406	Neg	0	Pos	0.1995	Neg	0.051104
	407	Pos	56.6667	Pos	3.4645	Pos	1.76024
	408	Neg	0	Neg	0.0575	Neg	0.0193939
	409	Neg	0	Neg	0.0585	Neg	0.0115216
	410	Neg	0	Pos	0.1815	Pos	0.339425
	411	Neg	0	Neg	0.0565	Neg	0.0136228
	412	Neg	0	Pos	0.457	Pos	0.477302
	413	Neg	0	Neg	0.0945	Neg	0.0590584
	414	Neg	0	Pos	2.857	Pos	2.81275
	415	Pos	26.6667	Pos	3.0015	Pos	3.83652
	416	Neg	0	Neg	0.067	Neg	0.0312397
	417	Neg	0	Pos	2.6235	Pos	2.81649
	418	Neg	0	Pos	0.257	Pos	0.468009
	419	Pos	26.6667	Pos	3.097	Pos	10.7841
	420	Neg	0	Neg	0.0645	Neg	0.053197
	421	Neg	0	Pos	0.139	Neg	0.0361937
	422	Pos	3.33333	Neg	0.1125	Pos	0.285794
	423	Pos	16.6667	Pos	3.3035	Pos	3.80145
	424	Neg	0	Neg	0.0655	Neg	0.0421818
	425	Pos	6.66667	Pos	1.2475	Pos	1.52048
	426	Neg	0	Neg	0.0625	Neg	0.0549768
	427	Pos	3.33333	Pos	1.4155	Pos	1.33924
	428	Neg	0	Neg	0.0595	Neg	0.00565453
	429	Pos	3.33333	Neg	0.0665	Neg	0.0207412
	430	Neg	0	Pos	0.481	Pos	0.403905
	431	Pos	3.33333	Pos	2.652	Pos	1.73862
	432	Neg	0	Neg	0.088	Neg	0.0426238
	433	Neg	0	Pos	0.4135	Pos	0.617356
	434	Neg	0	Pos	0.7155	Pos	1.2716
	435	Neg	0	Pos	2.0305	Pos	1.89097
	436	Pos	26.6667	Pos	1.1805	Pos	1.50891
	437	Pos	10	Neg	0.0665	Neg	0.0452386
	438	Pos	123.333	Pos	3.2735	Pos	2.76841
	439	Neg	0	Neg	0.0605	Neg	0.013203
	440	Pos	30	Pos	3.227	Pos	1.59437
	441	Neg	0	Pos	2.315	Pos	1.77297
	442	Neg	0	Pos	0.878	Pos	1.07524
	443	Neg	0	Pos	0.516	Pos	0.613105
	444	Neg	0	Neg	0.052	Neg	0.0118955
	445	Neg	0	Neg	0.047	Neg	0.014219
	446	Pos	3.33333	Neg	0.095	Neg	0.0521274
	447	Neg	0	Neg	0.0585	Neg	0.0228995
	448	Neg	0	Pos	0.6675	Pos	0.575529
	449	Neg	0	Neg	0.051	Neg	0.0149245
	450	Neg	0	Neg	0.052	Neg	0.0208587
	451	Neg	0	Neg	0.057	Neg	0.0229724
	452	Neg	0	Neg	0.0525	Neg	0.0361006
	453	Neg	0	Pos	2.7845	Pos	2.0875
	454	Neg	0	Neg	0.0585	Neg	0.0119619
	455	Neg	0	Pos	1.8265	Pos	1.25708
	456	Pos	26.6667	Pos	2.7525	Pos	1.44665
	457	Pos	6.66667	Pos	1.581	Pos	1.02367
	458	Neg	0	Pos	0.4875	Pos	0.393151
	459	Neg	0	Neg	0.0765	Neg	0.0280031
	460	Neg	0	Neg	0.047	Pos	0.219199
	461	Pos	10	Pos	2.656	Pos	2.82598
	462	Pos	10	Pos	1.5525	Pos	1.24
	463	Neg	0	Pos	0.412	Pos	0.406852
	464	Pos	15	Pos	2.4165	Pos	1.04275
	465	Pos	30	Pos	1.555	Pos	1.18387
	466	Neg	0	Pos	1.0815	Pos	1.60632
	467	Neg	0	Pos	0.9725	Pos	1.59403
	468	Pos	3.33333	Pos	0.161	Pos	0.227585
	469	Neg	0	Neg	0.05	Neg	0.00243262
	470	Neg	0	Pos	2.1605	Pos	5.37609
	471	Neg	0	Neg	0.045	Neg	0.00434705
	472	Neg	0	Pos	1.5985	Pos	0.876667
	473	Pos	6.66667	Pos	2.4125	Pos	1.5662
	474	Neg	0	Neg	0.0525	Neg	0.0191372
	475	Pos	6.66667	Pos	1.527	Pos	1.99975
	476	Neg	0	Pos	2.5565	Pos	1.18061
	477	Pos	6.66667	Pos	0.6635	Pos	1.38021
	478	Pos	43.3333	Pos	1.9095	Pos	1.33666
	479	Pos	240	Pos	2.612	Pos	2.05187
	480	Neg	0	Neg	0.0505	Neg	0.0268239
	481	Neg	0	Neg	0.0555	Neg	0.0156988
	482	Pos	6.66667	Pos	0.478	Pos	0.479898
	483	Neg	0	Neg	0.0455	Neg	0.0166808
	484	Neg	0	Pos	1.15	Pos	1.31141
	485	Neg	0	Neg	0.0535	Neg	0.0261722
	486	Pos	10	Pos	0.942	Pos	0.845389
	487	Neg	0	Pos	2.0415	Pos	1.69315
	488	Neg	0	Neg	0.0825	Neg	0.0300842
	489	Neg	0	Neg	0.078	Neg	0.0488385
	490	Neg	0	Neg	0.065	Pos	0.203787
	491	Neg	0	Neg	0.058	Neg	0.0380619
	492	Neg	0	Neg	0.0515	Neg	0.0217979
	493	Neg	0	Pos	0.135	Pos	0.139431
	494	Neg	0	Pos	0.2525	Pos	0.333691
	495	Neg	0	Neg	0.0595	Neg	0.0173862
	496	Neg	0	Pos	0.2825	Neg	0.093201
	497	Neg	0	Neg	0.067	Neg	0.0223951
	498	Pos	1060	Pos	0.2335	Neg	0.0321206
	499	Neg	0	Neg	0.0835	Neg	0.0340348
	500	Neg	0	Neg	0.075	Neg	0.0170248
	501	Neg	0	Neg	0.056	Neg	0.0109082
	502	Pos	20	Pos	2.892	Pos	2.65955
	503	Neg	0	Neg	0.0635	Neg	0.0134235
	504	Neg	0	Pos	0.3335	Pos	0.197866
	505	Pos	3.33333	Pos	0.135	Pos	0.304625
	506	Pos	13.3333	Pos	1.2785	Pos	1.67207
	507	Pos	3.33333	Pos	2.7685	Pos	4.92687
	508	Neg	0	Pos	0.899	Pos	1.02139
	509	Neg	0	Neg	0.064	Neg	0.0516822
	510	Neg	0	Neg	0.0685	Neg	0.0733011
	511	Neg	0	Pos	1.1235	Pos	0.969778
	512	Neg	0	Pos	0.2095	Pos	0.285956
	513	Neg	0	Neg	0.0595	Neg	0.0267171
	514	Neg	0	Neg	0.0555	Neg	0.0252586
	515	Pos	3.33333	Neg	0.058	Neg	0.0334099
	516	Neg	0	Neg	0.0885	Neg	0.0143803
	517	Neg	0	Neg	0.096	Neg	0.0549009
	518	Neg	0	Neg	0.05	Neg	0.0165398
	519	Neg	0	Neg	0.0635	Pos	0.123071
	520	Pos	13.3333	Pos	1.1905	Pos	1.13748
	521	Neg	0	Neg	0.0575	Pos	0.143972
	522	Neg	0	Pos	0.181	Neg	0.0412155
	523	Pos	56.6667	Pos	2.864	Pos	4.12171
	524	Neg	0	Neg	0.063	Neg	0.0290927
	525	Neg	0	Neg	0.059	Pos	0.538789
	526	Pos	3.33333	Pos	1.3895	Pos	3.15933
	527	Neg	0	Pos	1.7465	Pos	1.14629
	528	Neg	0	Pos	2.115	Pos	4.06818
	529	Neg	0	Neg	0.0555	Neg	0.0346583
	530	Pos	93.3333	Pos	1.3075	Pos	0.514764
	531	Neg	0	Pos	2.9525	Pos	6.2642
	532	Neg	0	Neg	0.0575	Neg	0.023509
	533	Pos	3.33333	Pos	2.12	Pos	1.47609
	534	Neg	0	Pos	0.647	Pos	0.775489
	535	Pos	13.3333	Neg	0.0635	Neg	0.014371
	536	Neg	0	Neg	0.061	Neg	0.0110786
	537	Neg	0	Neg	0.054	Neg	0.01452
	538	Neg	0	Pos	2.707	Pos	2.01929
	539	Neg	0	Neg	0.056	Neg	0.0238322
	540	Neg	0	Neg	0.058	Neg	0.0246523
	541	Neg	0	Pos	3.0635	Pos	2.29199
	542	Neg	0	Neg	0.066	Neg	0.0222785
	543	Neg	0	Pos	2.698	Pos	2.1666
	544	Neg	0	Neg	0.073	Neg	0.0195275
	545	Neg	0	Neg	0.0555	Neg	0.0103541
	546	Neg	0	Neg	0.0575	Neg	0.00780836
	547	Neg	0	Neg	0.053	Neg	0.0155037
	548	Neg	0	Neg	0.093	Neg	0.0246206
	549	Neg	0	Neg	0.0515	Neg	0.0284852
Non-endemic controls	550	Neg	0	Neg	0.062	Neg	0.00830797
	551	Neg	0	Neg	0.071	Neg	0.0261876
	552	Neg	0	Neg	0.0735	Neg	0.0075286
	553	Neg	0	Neg	0.062	Neg	0.0209604
	554	Neg	0	Neg	0.0535	Neg	0.0240846
	555	Neg	0	Neg	0.061	Neg	0.0291589
	556	Neg	0	Neg	0.058	Neg	0.0126901
	557	Neg	0	Neg	0.048	Neg	0.042043
	558	Neg	0	Neg	0.046	Neg	0.0187364
	559	Neg	0	Neg	0.0505	Neg	0.0136118
	560	Neg	0	Neg	0.053	Neg	0.0165441
	561	Neg	0	Neg	0.0575	Neg	0.0271549
	562	Neg	0	Neg	0.057	Neg	0.00622767
	563	Neg	0	Neg	0.054	Neg	0.0138575
	564	Neg	0	Neg	0.057	Neg	0.00319349
	565	Neg	0	Neg	0.052	Neg	0.0183787
	566	Neg	0	Neg	0.0575	Neg	0.0227675
	567	Neg	0	Neg	0.062	Neg	0.00998138
	568	Neg	0	Neg	0.0835	Neg	0.0871912
	569	Neg	0	Neg	0.0545	Neg	0.00814944
	570	Neg	0	Neg	0.0575	Neg	0.0114583
	571	Neg	0	Neg	0.079	Neg	0.0454126
	572	Neg	0	Neg	0.0685	Neg	0.0132339
	573	Neg	0	Neg	0.0625	Neg	0.037091
	574	Neg	0	Neg	0.063	Pos	0.353402
	575	Neg	0	Neg	0.091	Neg	0.0355118
	576	Neg	0	Neg	0.055	Neg	0.070943
	577	Neg	0	Neg	0.071	Neg	0.0107042
	578	Neg	0	Neg	0.059	Neg	0.0181507
	579	Neg	0	Neg	0.054	Neg	0.00879341
	580	Neg	0	Neg	0.0505	Neg	0.0205297
	581	Neg	0	Neg	0.057	Neg	0.0241319
	582	Neg	0	Neg	0.052	Neg	0.0141047
	583	Neg	0	Neg	0.0535	Neg	0.0210622
	584	Neg	0	Neg	0.06	Neg	0.00674355
	585	Neg	0	Neg	0.065	Neg	0.0530223
	586	Neg	0	Neg	0.079	Neg	0.0225767
	587	Neg	0	Neg	0.0785	Neg	0.025027
	588	Neg	0	Neg	0.0595	Neg	0.0805499
	589	Neg	0	Neg	0.0585	Neg	0.0353216
	590	Neg	0	Neg	0.056	Neg	0.101634
	591	Neg	0	Neg	0.0575	Neg	0.057963
	592	Neg	0	Neg	0.0545	Neg	0.0307048
	593	Neg	0	Neg	0.0545	Neg	0.0230598
	594	Neg	0	Neg	0.0625	Neg	0.0545002
	595	Neg	0	Neg	0.0715	Neg	0.0818097
	596	Neg	0	Neg	0.071	Neg	0.0630872
	597	Neg	0	Neg	0.061	Neg	0.0507923
	598	Neg	0	Neg	0.065	Neg	0.0344703
	599	Neg	0	Neg	0.067	Neg	0.0858391
